# Supplementary material for: Glycoside Hydrolases and Non-Enzymatic Glycation Inhibitory Potential of Viburnum opulus L. Fruit—In Vitro Studies
Source: Antioxidants (Basel). 2021 Jun 21;10(6):989. doi: 10.3390/antiox10060989 (PMC8235151; doi:10.3390/antiox10060989)
Supplement: Supplementary file 1 [file antioxidants-10-00989-s001.zip]

Archive with 1 entries (1 files):
- antioxidants-1255306-supplementary.pdf
